# Supplementary material for: Reference Genes Selection and Validation for Cinnamomum burmanni by Real-Time Quantitative Polymerase Chain Reaction
Source: Int J Mol Sci. 2024 Mar 20;25(6):3500. doi: 10.3390/ijms25063500 (PMC13231827; doi:10.3390/ijms25063500)
Supplement: Supplementary file 1 [file ijms-25-03500-s001.zip]

Archive with 6 entries (6 files):
- .DS_Store
- Figure S1. Agarose electrophoresis results of the specific amplified fragment of candidate reference genes.jpg
- Figure S2.Specificity analysis of melting curves of candidate reference genes using q-PCR.jpg
- FigureS3. Analysis of the expression levels of the  AtACT2 (Arabidopsis) with those of ACT7 and stable reference genes RPL27 and RPS15 (C. burmnnii) under the Nacl-treated samples.jpg
- Supplementary materials  Table S2 q-PCR data of all samples.xlsx
- Supplementary materials Table S1 Stability evaluation of candidate reference genes based on geNorm..xlsx
