# Supplementary material for: Reference Genes Selection and Validation for Cinnamomum burmanni by Real-Time Quantitative Polymerase Chain Reaction
Source: Int J Mol Sci. 2024 Mar 20;25(6):3500. doi: 10.3390/ijms25063500 (PMC13231827; doi:10.3390/ijms25063500)
Supplement: Supplementary file 1 [file ijms-25-03500-s001.zip › Supplementary materials Table S2 q-PCR data of all samples.xlsx]

## Sheet: Figure 1,2,3 and 4 q-PCR data
q-PCR data of reference genes in Figure 1, 2, 3 and 4.
Samples	ACT7	eIF-5A	EF1α	Cpn60β	GAPDH	RA	RPL27	RPS15	TATA	APT	HIS	Gllα	TUB
Cold-0h	23.1731	24.944	24.07	24.7065	26.3295	20.7551	25.0291	22.1234	25.545	25.2821	26.1488	26.2343	26.4983
	23.2013	24.966	24.0707	25.0404	26.1022	20.8223	25.2565	22.2839	25.832	25.0188	26.2144	26.1868	26.0736
	23.2046	24.7922	24.1	25.1249	26.2534	20.7567	25.2572	22.2593	25.6934	25.0364	25.8423	26.3096	26.4697
Cold-1h	23.1697	25.4954	24.1257	25.4205	26.4803	20.8844	25.0599	22.3905	25.5344	25.249	26.2309	26.1427	25.2723
	23.2184	25.1817	23.9247	25.276	26.4227	21.0962	25.2145	22.6218	25.5156	25.1185	26.3473	26.4959	25.4623
	23.2395	25.5366	24.1236	25.4054	26.6954	21.0394	25.4016	22.5675	25.7365	25.2337	25.9885	26.4539	25.3554
Cold-3h	24.3999	26.1318	24.8205	25.1022	26.5806	20.32	25.3776	23.193	25.1152	25.5578	26.2972	26.662	25.9966
	24.1688	26.4078	24.7885	25.1876	26.8013	20.4479	25.3739	22.9942	25.1203	25.715	26.6398	27.0359	25.6502
	24.0505	26.3942	24.8649	25.0845	26.4624	20.4217	25.3931	23.2873	25.0465	25.8576	26.598	26.7567	25.8444
Cold-6h	24.0785	26.28	24.8136	25.0065	26.7314	21.3111	25.4582	22.97	25.7875	25.4146	27.0895	26.6645	25.0925
	23.7315	25.9127	24.8609	24.9703	26.8731	21.5373	25.5261	23.0509	25.9053	25.5773	26.6891	26.4483	25.3912
	24.0576	25.8312	24.9437	25.0686	26.9359	21.5743	25.5181	22.9802	25.7758	25.439	26.7046	26.4543	25.2441
Cold-9h	24.8404	25.3664	25.2512	24.7784	26.692	22.7324	25.7708	23.4865	26.9028	25.2562	26.4693	27.5068	26.4564
	24.5905	25.8097	25.6233	24.8949	26.2815	22.3528	25.8628	23.4754	26.8039	25.5044	26.3812	27.4907	26.7881
	24.6531	25.7026	25.5185	25.0012	26.5276	22.6926	25.7964	23.3514	26.4837	25.5937	26.4643	27.6314	26.5736
Cold-12h	22.67	25.3355	24.8574	23.1801	25.3954	20.5589	24.4741	21.6998	24.7588	24.9112	24.5744	24.8236	26.563
	22.8726	25.0753	24.658	23.2383	25.3468	20.4577	24.3407	21.7238	25.099	24.5268	24.2953	24.5714	26.3293
	22.8413	24.8565	24.4732	23.547	25.7851	20.4114	24.647	21.7446	24.6468	25.0158	24.6049	24.7892	26.5028
Cold-24h	23.1984	24.9113	24.5023	24.1104	25.6373	20.7593	24.5834	21.7688	24.9966	24.7715	24.7062	25.3811	24.6779
	23.1451	25.3078	24.3902	24.0361	26.049	21.1781	24.6651	21.9848	25.1171	24.6954	24.7626	25.4161	25.0351
	23.2134	24.9794	24.6836	24.1261	25.9505	21.2554	24.615	21.8048	24.9644	25.0141	24.6887	25.3762	25.0953
PEG-0h	23.7986	25.6865	24.393	26.0832	27.4159	21.4328	25.3336	23.1665	26.41	24.7598	25.5449	26.6828	25.1792
	23.6498	25.7334	24.465	26.0117	27.6202	21.7695	25.4527	23.1701	26.2533	25.2362	25.7535	26.9723	25.0022
	23.5465	25.5351	24.6371	25.9903	27.5214	21.4023	25.5016	23.2281	26.586	25.2076	25.694	26.9945	25.094
PEG-1h	24.075	25.5379	24.5632	25.5968	27.0931	21.5498	25.3235	22.9499	26.1015	25.8024	26.5906	26.5994	25.683
	23.9506	25.3301	24.2178	25.999	27.1196	21.6438	25.6414	23.0625	26.1996	26.1603	26.31	26.6425	25.6133
	24.0726	25.5026	24.3036	25.69	27.1138	21.6189	25.4183	22.8836	26.2845	25.8846	26.2021	26.5556	25.5496
PEG-3h	24.2716	25.5678	24.2057	25.0662	27.2901	21.9485	25.1772	23.0785	26.0211	25.0418	27.2834	26.0312	25.5264
	24.1643	25.524	24.3783	25.1423	27.1146	21.6622	25.1353	23.1613	26.0587	24.9301	27.1768	26.0698	25.235
	24.2147	25.5967	24.4842	25.1971	26.937	21.5615	25.0228	23.1241	26.1473	25.1282	27.3592	26.116	25.5266
PEG-6h	23.3035	24.7608	24.091	26.2952	27.0845	21.683	24.7896	22.2736	25.4786	24.8543	25.4286	24.9836	24.3932
	23.2232	24.5629	24.1311	26.5267	26.7491	21.6229	24.9209	22.3676	25.3909	25.2238	25.1416	25.0414	24.8109
	23.2726	24.8947	24.0982	26.4352	26.6786	22.0031	24.9742	22.6173	25.5111	25.0348	25.5071	25.1252	24.6726
PEG-9h	24.6296	26.3799	25.597	25.0136	28.5116	24.4608	26.6891	23.8596	27.346	27.1846	27.2275	26.294	26.2788
	24.5986	26.1408	25.8767	25.0771	28.7481	24.3489	26.7107	23.903	27.3139	27.1857	27.3275	26.3516	26.3351
	24.8419	26.4261	26.0459	25.0347	28.5965	24.6379	26.5772	24.0569	27.2507	27.1212	27.1477	26.2262	26.1967
PEG-12h	22.7885	24.7858	24.1297	26.0301	26.3939	22.5826	25.382	22.7321	25.8174	25.6068	26.0817	25.3392	24.8864
	22.6951	24.7476	24.2873	26.1202	26.4175	22.0866	25.1356	22.6439	25.9274	25.4929	26.1815	25.2958	25.2038
	22.7508	24.8436	24.3478	25.9177	26.2388	22.3371	25.2902	22.737	26.1018	25.2644	25.9774	25.2328	24.884
PEG-24h	23.0869	25.8032	24.0819	25.8147	27.9926	20.5658	25.0778	22.7373	25.4425	25.638	24.7993	25.3932	25.6231
	22.7869	25.4897	24.1608	25.5282	28.0102	20.6784	25.3298	22.5708	25.6748	25.7849	24.6475	25.3358	25.1659
	22.8502	25.8144	24.1973	25.6697	27.6971	20.7291	25.3367	22.652	25.6506	25.4936	25.4508	25.6039	25.2813
Nacl-0h	24.3337	26.3921	29.3124	26.1415	31.0798	21.2922	26.0546	23.4887	26.4391	29.7281	29.919	27.3105	26.2666
	24.0983	26.0899	29.4731	26.0442	31.0011	21.2605	26.3746	23.7771	26.476	29.5517	30.2105	27.3319	26.3699
	24.1955	25.9513	29.4454	26.1454	31.4886	21.1275	26.0652	23.6345	26.4143	29.7268	30	27.3152	26.5201
Nacl-1h	24.6147	26.9809	25.1872	24.7168	27.9736	22.487	26.0466	23.622	27.0361	26.6319	27.8049	27.6824	26.3294
	24.2284	26.8398	25.3895	24.5909	27.7933	22.6636	26.2518	23.7965	27.3293	26.8304	27.6519	27.7365	26.4536
	24.5214	26.5033	25.6369	24.59	27.7486	22.8451	26.1365	23.7584	27.2207	26.8252	27.8987	27.87	26.5784
Nacl-3h	23.7934	25.5776	24.4096	25.7346	26.6068	22.5345	25.0416	22.5976	25.8838	25.8371	26.3162	26.0097	25.8396
	24.0286	25.3592	24.3608	25.7571	26.4998	22.2765	25.0465	22.689	26.0061	25.9352	26.2726	25.8528	26.0964
	23.859	25.3071	24.5418	25.7274	26.7272	22.064	24.9587	22.7185	25.8752	25.6659	26.4905	25.9319	25.9538
Nacl-6h	23.0028	24.7865	23.5423	24.4049	25.8854	21.5403	24.4694	22.0614	25.6281	24.7627	25.8892	25.2553	24.594
	22.8401	24.7177	23.5018	24.3167	26.0652	21.6165	24.4719	22.2809	25.8332	25.1926	25.6757	25.4403	24.8183
	23.0563	24.405	23.7278	24.2518	26.2582	21.5519	24.4177	22.5476	25.7126	25.1799	25.9473	25.569	24.7931
Nacl-9h	24.0906	24.5103	24.8797	24.2004	27.0308	24.1976	25.3526	22.9263	26.3363	26.1688	26.4744	26.0051	25.5683
	23.6163	24.3866	25.0081	24.1422	27.2297	23.9238	25.3117	23.0188	26.2557	26.2284	26.5423	26.0808	25.8408
	23.7648	24.4788	25.0426	24.2155	27.0836	23.9526	25.4905	23.1881	26.3453	26.0426	26.2959	26.3152	25.9398
Nacl-12h	22.62	24.5497	23.7495	26.1309	26.4933	22.8022	25.3751	22.3828	25.9265	24.8426	25.1279	24.8354	24.3122
	22.6539	24.8323	24.0969	26.2386	26.1642	22.7123	25.353	22.3264	25.9831	25.052	25.5237	25.0399	24.6955
	22.587	24.5259	24.0128	26.2902	26.3305	22.8634	25.0772	22.4032	25.6154	25.1272	25.1799	24.9302	24.3782
Nacl-24h	23.3928	25.3675	24.296	24.0565	26.7527	22.769	25.4073	23.2235	26.1032	25.3245	25.9863	26.057	26.2423
	23.5203	25.1417	24.4048	24.3595	26.4779	22.6808	25.2872	22.8817	25.9342	25.1763	25.8555	26.166	26.2993
	23.5832	25.6179	24.3991	24.119	26.7188	23.0208	25.0383	23.0634	25.9538	25.0954	25.7027	25.9448	26.6521
Root	23.6755	27.1622	25.571	24.2114	26.3936	33.7384	26.2871	24.0264	26.5662	25.6101	28.4134	26.5459	24.7752
	24.0096	27.0847	25.4264	24.0661	26.3234	33.674	26.466	24.2286	26.6964	25.5982	28.4047	26.5864	24.9432
	23.8321	27.1911	25.6209	23.7809	26.2873	34.0991	26.4539	24.2499	26.6941	25.4981	28.288	26.3896	24.7297
Stem	23.4634	26.3891	25.4013	25.5712	26.5906	27.756	26.4006	23.1506	26.0367	23.2785	26.0917	28.9999	27.339
	23.6902	26.5253	25.5594	25.6793	26.5876	27.6972	26.4548	23.3318	26.1261	23.4206	26.1594	28.7502	27.6403
	23.698	26.3959	25.5008	25.5007	26.3583	27.6753	26.2278	23.2189	26.1579	23.4055	26.3865	28.688	27.4584
Leaf	23.2514	25.0164	24.8104	25.1649	27.2357	20.0181	25.1922	22.6266	25.373	25.0728	27.1179	26.5491	25.4479
	23.1648	25.0511	24.7709	25.1284	27.3123	20.1205	25.2144	22.5638	25.1911	25.0073	26.8475	26.3486	25.5615
	23.4584	24.6951	25.2322	25.3166	26.8684	20.198	25.13	22.5969	25.0801	24.9112	27.0052	26.3665	25.2033
Cb-S1	21.4991	24.1777	22.6471	23.0723	21.9274	21.9066	22.5595	20.4427	23.2927	22.9571	21.1565	23.2804	19.9593
	21.3649	24.1635	22.8037	22.9136	21.7789	22.0273	22.5796	20.7388	23.3447	23.1466	21.5102	23.3349	19.9341
	21.3241	23.8196	22.7644	22.7385	21.7246	22.054	22.6987	20.8909	23.4657	23.0252	21.2047	23.3705	19.5843
Cb-S2	23.2163	24.656	26.0162	27.1615	25.5842	19.3781	25.5311	22.7351	25.6138	24.2398	24.7804	26.1227	25.6467
	23.3541	24.37	26.0415	27.202	25.262	19.5403	25.4602	22.7978	25.6819	24.4699	25.0361	26.0957	25.5762
	23.3917	24.5831	26.2286	27.1114	25.656	19.4696	25.3754	22.7206	25.5501	24.398	24.9838	25.9911	25.7074
Cb-S3	23.6074	25.3329	25.1366	26.9031	26.7786	18.4818	24.8202	22.8778	25.1906	24.3838	24.7771	26.1226	26.0938
	23.3532	25.0948	25.5632	26.6787	27.2358	18.7007	25.0375	23.0721	25.202	24.2192	24.3921	26.2286	26.3411
	23.5533	25.0442	25.3834	27.0297	27.1764	18.5605	25.1703	23.0176	25.2984	24.1206	24.493	26.1846	26.1443
Cb-S4	23.4687	25.579	25.0997	25.4465	27.4907	18.3508	25.5668	23.2891	25.5359	25.4042	25.3637	26.6336	26.7651
	23.845	25.1027	25.0483	25.2892	27.1996	18.2952	25.3016	23.1196	25.654	25.0253	25.4549	26.3779	26.7031
	23.6944	25.093	24.9485	25.4085	27.1776	18.4404	25.435	23.3944	25.5371	25.4794	25.4979	26.3989	26.51
Cb -H	23.6074	25.3329	25.1366	26.9031	26.7786	18.4818	24.8202	22.8778	25.1906	24.3838	24.7771	26.1226	26.0938
	23.3532	25.0948	25.5632	26.6787	27.2358	18.7007	25.0375	23.0721	25.202	24.2192	24.3921	26.2286	26.3411
	23.5533	25.0442	25.3834	27.0297	27.1764	18.5605	25.1703	23.0176	25.2984	24.1206	24.493	26.1846	26.1443
Cb-M	24.3125	23.9195	23.1733	20.6401	24.2536	16.3879	25.1482	21.8738	25.0856	24.3125	24.1652	24.6329	24.423
	24.2841	23.652	22.9248	20.6409	24.4379	16.4818	25.1189	22.022	25.3833	24.2841	24.2531	24.4761	24.7527
	24.5449	23.77	22.9317	20.8144	24.165	16.5308	25.3081	21.9957	25.1822	24.5449	24.401	24.5194	24.4401
Cb-L	25.1499	23.8007	23.4704	22.5762	23.09	18.4082	26.0914	22.0452	24.711	25.1499	24.2041	25.034	24.2643
	25.0764	23.824	23.3746	22.1516	23.4019	18.2277	25.9829	22.2107	24.547	25.0764	24.294	24.983	24.2599
	24.8617	23.4768	23.3465	22.462	23.5118	18.489	26.1457	22.2383	24.6644	24.8617	24.6318	25.0273	24.1558

## Sheet:  Figure 5 q-PCR data
q-PCR data of reference and target genes in Figure 5.
Figure 5A: CbDXS2 for leaves at different developmental stages.						Figure 5B: CbWRKY4 for leaves at different developmental stages.
	CbDXS2	ACT7	RPS15	TUB			CbWRKY4	ACT7	RPS15	TUB
Cb-S1	25.7204	21.4991	20.4427	19.9593		Cb-S1	24.2101	21.4991	20.4427	19.9593
	25.9502	21.3649	20.7388	19.9341			24.0846	21.3649	20.7388	19.9341
	25.8586	21.3241	20.8909	19.5843			23.9834	21.3241	20.8909	19.5843
Cb-S2	27.1757	23.2163	22.7351	25.6467		Cb-S2	25.9975	23.2163	22.7351	25.6467
	27.1974	23.3541	22.7978	25.5762			26.049	23.3541	22.7978	25.5762
	27.3732	23.3917	22.7206	25.7074			26.0663	23.3917	22.7206	25.7074
Cb-S3	21.1977	23.6074	22.8778	26.0938		Cb-S3	26.21	23.6074	22.8778	26.0938
	21.2914	23.3532	23.0721	26.3411			26.2662	23.3532	23.0721	26.3411
	21.1333	23.5533	23.0176	26.1443			26.1388	23.5533	23.0176	26.1443
Cb-S4	28.8491	23.4687	23.2891	26.7651		Cb-S4	22.8603	23.4687	23.2891	26.7651
	28.7504	23.845	23.1196	26.7031			22.6679	23.845	23.1196	26.7031
	29.0401	23.6944	23.3944	26.51			23.1312	23.6944	23.3944	26.51
Figure 5C: CbDXS2 for tissues.						Figure 5D: CbWRKY4 for tissues.
	CbDXS2	ACT7	EF1α	RA			CbWRKY4	ACT7	EF1α	RA
Root	26.1617	23.6755	25.571	33.7384		Root	27.9403	23.6755	25.571	33.7384
	26.0151	24.0096	25.4264	33.674			28.1602	24.0096	25.4264	33.674
	26.6447	23.8321	25.6209	34.0991			28.3445	23.8321	25.6209	34.0991
Stem	24.5843	23.4634	25.4013	27.756		Stem	25.5223	23.4634	25.4013	27.756
	24.4902	23.6902	25.5594	27.6972			25.6608	23.6902	25.5594	27.6972
	24.3855	23.698	25.5008	27.6753			25.8555	23.698	25.5008	27.6753
Leaf	24.4751	23.2514	24.8104	20.0181		Leaf	26.4152	23.2514	24.8104	20.0181
	24.4331	23.1648	24.7709	20.1205			26.7532	23.1648	24.7709	20.1205
	24.4024	23.4584	25.2322	20.198			26.5243	23.4584	25.2322	20.198
Figure 5E: CbDXS2 for different borneol clones.						Figure 5F: CbWRKY4 for different borneol clones.
	CbDXS2	eIF-5A	Gllα	Cpn60β			CbWRKY4	eIF-5A	Gllα	Cpn60β
Cb-L	24.8984	23.8007	25.034	22.5762		Cb-L	23.2173	23.8007	25.034	22.5762
	24.9122	23.824	24.983	22.1516			23.2076	23.824	24.983	22.1516
	24.7499	23.4768	25.0273	22.462			23.3719	23.4768	25.0273	22.462
Cb-M	22.5507	23.9195	24.6329	20.6401		Cb-M	24.4275	23.9195	24.6329	20.6401
	22.5897	23.652	24.4761	20.6409			24.4112	23.652	24.4761	20.6409
	22.5686	23.77	24.5194	20.8144			24.6914	23.77	24.5194	20.8144
Cb -H	21.1977	25.3329	26.1226	26.9031		Cb -H	26.21	25.3329	26.1226	26.9031
	21.2914	25.0948	26.2286	26.6787			26.2662	25.0948	26.2286	26.6787
	21.1333	25.0442	26.1846	27.0297			26.1388	25.0442	26.1846	27.0297
Figure 5G: CbDXS2 for Cold-treated samples.						Figure 5H: CbWRKY4 for Cold-treated samples.
	CbDXS2	RPL27	APT	TUB			CbWRKY4	RPL27	APT	TUB
Cold-0h	24.0968	25.0291	25.2821	26.4983		Cold-0h	27.5289	25.0291	25.2821	26.4983
	24.3679	25.2565	25.0188	26.0736			27.5428	25.2565	25.0188	26.0736
	24.1563	25.2572	25.0364	26.4697			27.6738	25.2572	25.0364	26.4697
Cold-1h	23.1368	25.0599	25.249	25.2723		Cold-1h	25.8592	25.0599	25.249	25.2723
	23.0378	25.2145	25.1185	25.4623			26.0353	25.2145	25.1185	25.4623
	23.1062	25.4016	25.2337	25.3554			26.1816	25.4016	25.2337	25.3554
Cold-3h	25.5422	25.3776	25.5578	25.9966		Cold-3h	25.1057	25.3776	25.5578	25.9966
	25.594	25.3739	25.715	25.6502			25.2242	25.3739	25.715	25.6502
	25.9662	25.3931	25.8576	25.8444			25.2711	25.3931	25.8576	25.8444
Cold-6h	25.0492	25.4582	25.4146	25.0925		Cold-6h	29.2932	25.4582	25.4146	25.0925
	25.0809	25.5261	25.5773	25.3912			29.5376	25.5261	25.5773	25.3912
	25.2516	25.5181	25.439	25.2441			29.4078	25.5181	25.439	25.2441
Cold-9h	25.333	25.7708	25.2562	26.4564		Cold-9h	29.3196	25.7708	25.2562	26.4564
	25.6179	25.8628	25.5044	26.7881			29.3083	25.8628	25.5044	26.7881
	25.2266	25.7964	25.5937	26.5736			29.5279	25.7964	25.5937	26.5736
Cold-12h	24.9592	24.4741	24.9112	26.563		Cold-12h	27.9341	24.4741	24.9112	26.563
	25.3188	24.3407	24.5268	26.3293			26.7939	24.3407	24.5268	26.3293
	24.9689	24.647	25.0158	26.5028			27.0101	24.647	25.0158	26.5028
Cold-24h	25.4132	24.5834	24.7715	24.6779		Cold-24h	26.7103	24.5834	24.7715	24.6779
	25.3519	24.6651	24.6954	25.0351			26.2652	24.6651	24.6954	25.0351
	25.4329	24.615	25.0141	25.0953			26.3117	24.615	25.0141	25.0953
Figure 5I: CbDXS2 for PEG-treated samples.						Figure 5J: CbWRKY4 for PEG-treated samples.
	CbDXS2	RPS15	RPL27	RA			CbWRKY4	RPS15	RPL27	RA
PEG-0h	26.0427	23.1665	25.3336	21.4328		PEG-0h	27.106	23.1665	25.3336	21.4328
	26.0227	23.1701	25.4527	21.7695			26.9995	23.1701	25.4527	21.7695
	26.2839	23.2281	25.5016	21.4023			26.8196	23.2281	25.5016	21.4023
PEG-1h	25.687	22.9499	25.3235	21.5498		PEG-1h	27.032	22.9499	25.3235	21.5498
	26.0085	23.0625	25.6414	21.6438			27.4879	23.0625	25.6414	21.6438
	25.8267	22.8836	25.4183	21.6189			27.0924	22.8836	25.4183	21.6189
PEG-3h	24.6126	23.0785	25.1772	21.9485		PEG-3h	25.0908	23.0785	25.1772	21.9485
	24.7471	23.1613	25.1353	21.6622			25.3398	23.1613	25.1353	21.6622
	25.0828	23.1241	25.0228	21.5615			25.2229	23.1241	25.0228	21.5615
PEG-6h	26.9096	22.2736	24.7896	21.683		PEG-6h	25.8289	22.2736	24.7896	21.683
	26.7044	22.3676	24.9209	21.6229			25.4502	22.3676	24.9209	21.6229
	26.433	22.6173	24.9742	22.0031			25.9078	22.6173	24.9742	22.0031
PEG-9h	24.8773	23.8596	26.6891	24.4608		PEG-9h	26.9167	23.8596	26.6891	24.4608
	24.8872	23.903	26.7107	24.3489			26.9271	23.903	26.7107	24.3489
	24.7606	24.0569	26.5772	24.6379			26.5185	24.0569	26.5772	24.6379
PEG-12h	24.8101	22.7321	25.382	22.5826		PEG-12h	25.3499	22.7321	25.382	22.5826
	24.8333	22.6439	25.1356	22.0866			25.5656	22.6439	25.1356	22.0866
	24.6948	22.737	25.2902	22.3371			25.2309	22.737	25.2902	22.3371
PEG-24h	25.5546	22.7373	25.0778	20.5658		PEG-24h	25.193	22.7373	25.0778	20.5658
	25.435	22.5708	25.3298	20.6784			24.7931	22.5708	25.3298	20.6784
	25.5055	22.652	25.3367	20.7291			24.917	22.652	25.3367	20.7291
Figure 5K: CbDXS2 for Nacl-treated samples.						Figure 5L: CbWRKY4 for Nacl-treated samples.
	CbDXS2	RPL27	RPS15	EF1α			CbWRKY4	RPL27	RPS15	EF1α
Nacl-0h	24.3205	26.0546	23.4887	29.3124		Nacl-0h	27.1845	26.0546	23.4887	29.3124
	24.37	26.3746	23.7771	29.4731			26.7902	26.3746	23.7771	29.4731
	24.191	26.0652	23.6345	29.4454			27.1923	26.0652	23.6345	29.4454
Nacl-1h	24.1983	26.0466	23.622	25.1872		Nacl-1h	27.6307	26.0466	23.622	25.1872
	23.7905	26.2518	23.7965	25.3895			28.1173	26.2518	23.7965	25.3895
	23.8864	26.1365	23.7584	25.6369			27.8179	26.1365	23.7584	25.6369
Nacl-3h	24.4653	25.0416	22.5976	24.4096		Nacl-3h	28.4039	25.0416	22.5976	24.4096
	24.3508	25.0465	22.689	24.3608			28.6787	25.0465	22.689	24.3608
	24.0512	24.9587	22.7185	24.5418			28.6279	24.9587	22.7185	24.5418
Nacl-6h	23.8184	24.4694	22.0614	23.5423		Nacl-6h	27.7263	24.4694	22.0614	23.5423
	23.4386	24.4719	22.2809	23.5018			28.1416	24.4719	22.2809	23.5018
	23.4663	24.4177	22.5476	23.7278			28.072	24.4177	22.5476	23.7278
Nacl-9h	23.6738	25.3526	22.9263	24.8797		Nacl-9h	27.3837	25.3526	22.9263	24.8797
	23.551	25.3117	23.0188	25.0081			27.3014	25.3117	23.0188	25.0081
	23.4556	25.4905	23.1881	25.0426			27.6893	25.4905	23.1881	25.0426
Nacl-12h	23.7617	25.3751	22.3828	23.7495		Nacl-12h	28.3479	25.3751	22.3828	23.7495
	23.927	25.353	22.3264	24.0969			28.2671	25.353	22.3264	24.0969
	23.6957	25.0772	22.4032	24.0128			28.1412	25.0772	22.4032	24.0128
Nacl-24h	23.8355	25.4073	23.2235	24.296		Nacl-24h	27.7108	25.4073	23.2235	24.296
	24.2034	25.2872	22.8817	24.4048			27.5309	25.2872	22.8817	24.4048
	24.0478	25.0383	23.0634	24.3991			27.499	25.0383	23.0634	24.3991

## Sheet: Figure S3 q-PCR data
q-PCR data of reference genes in Figure S3.
Samples	AtACT2	RPL27	RPL15	ACT7
Nacl-1h	27.004	26.0466	23.622	24.6147
	28.0119	26.2518	23.7965	24.2284
	27.2195	26.1365	23.7584	24.5214
Nacl-3h	26.9191	25.0416	22.5976	23.7934
	27.3543	25.0465	22.689	24.0286
	27.7503	24.9587	22.7185	23.859
Nacl-9h	30.0722	25.3526	22.9263	24.0906
	31.0249	25.3117	23.0188	23.6163
	27.1573	25.4905	23.1881	23.7648
Nacl-12h	29.0499	25.3751	22.3828	22.62
	27.0007	25.353	22.3264	22.6539
	28.1557	25.0772	22.4032	22.587
Nacl-24h	27.6464	25.4073	23.2235	23.3928
	27.8582	25.2872	22.8817	23.5203
	26.2868	25.0383	23.0634	23.5832
