# Supplementary material for: Reference Genes Selection and Validation for Cinnamomum burmanni by Real-Time Quantitative Polymerase Chain Reaction
Source: Int J Mol Sci. 2024 Mar 20;25(6):3500. doi: 10.3390/ijms25063500 (PMC13231827; doi:10.3390/ijms25063500)
Supplement: Supplementary file 1 [file ijms-25-03500-s001.zip › Supplementary materials Table S1 Stability evaluation of candidate reference genes based on geNorm..xlsx]

## Sheet: Sheet1
Table S1. Stability evaluation of candidate reference genes based on geNorm.
Rank	Total	M	Cold-treated	M	Nacl-treated	M	PEG-treated	M	Tissues	M	Leaves at Different Developmental Stages	M	Different Borneol Clones	M
1	RPS15|TATA	0.411	GAPDH|RPL27	0.23	RPL27|RPS15	0.25	EF1α|RPL27	0.146	ACT7| EF1α	0.117	ACT7|RPS15	0.126	eIF-5A|Gllα	0.276
2	RPL27	0.448	APT	0.238	TATA	0.28	TATA	0.195	RPL27	0.31	TATA	0.22	RPS15	0.3
3	ACT7	0.53	RPS15	0.283	ACT7	0.335	RPS15	0.204	TATA	0.342	RPL27	0.282	TUB	0.364
4	eIF-5A	0.601	eIF-5A	0.316	Gllα	0.412	TUB	0.248	RPS15	0.376	Gllα	0.313	EF1α	0.423
5	Gllα	0.655	ACT7	0.341	eIF-5A	0.449	eIF-5A	0.281	eIF-5A	0.455	APT	0.397	HIS	0.539
6	EF1α	0.753	Cpn60β	0.394	TUB	0.475	APT	0.33	HIS	0.615	EF1α	0.472	TATA	0.597
7	APT	0.823	HIS	0.43	HIS	0.66	GAPDH	0.371	GAPDH	0.738	HIS	0.544	RA	0.702
8	TUB	0.883	Gllα	0.453	APT	0.771	ACT7	0.407	APT	0.839	eIF-5A	0.623	APT	0.777
9	HIS	0.932	TATA	0.477	GAPDH	0.853	Gllα	0.457	Cpn60β	0.946	Cpn60β	0.73	RPL27	0.831
10	GAPDH	0.978	EF1α	0.504	EF1α	0.927	HIS	0.51	Gllα	1.059	GAPDH	0.869	ACT7	0.903
11	Cpn60β	1.058	RA	0.535	Cpn60β	0.998	RA	0.58	TUB	1.142	TUB	1.044	GAPDH	1.033
12	RA	1.358	TUB	0.589	RA	1.092	Cpn60β	0.658	RA	1.983	RA	1.371	Cpn60β	1.292
